# Supplementary material for: The genomics of major psychiatric disorders in a large pedigree from Northern Sweden
Source: Transl Psychiatry. 2019 Feb 4;9:60. doi: 10.1038/s41398-019-0414-9 (PMC6362018; doi:10.1038/s41398-019-0414-9)
Supplement: Supplementary file 1 — Supplemental Figures S1–S8 [file 41398_2019_414_MOESM1_ESM.xlsx]

## Sheet: Figure S1
Figure S1: Pedigree relationships
Figure S1a: Heatmap of Z1xZ2 for all subject pairs in the pedigree					Figure S1b: Histogram of pi-hat for all subject pairs				Figure S1c: Barplot of pi-hat values in two samples
We used LD-pruned autosomal SNPs to create a genetic relationship matrix for all 87,153 pairs of subjects (N=418). Z0, Z1, and Z2 are the proportion of all genotypes that share 0, 1, or 2 alleles for a given pair of subjects. Pi-hat is Z2+Z1/2.
Figure S1a is a heatmap showing binned values of Z1xZ2, colors show the numbers of subject pairs. Few subject pairs are “related” in the traditional sense. The vast majority of subjects are at the lower left (Z0 near 1, Z1 and Z2 near 0).
Figure S1b shows a histogram of pi-hat for all subject pairs in the pedigree. There are small numbers of first-, second-, and third-degree relative pairs. The distant relatedness of these subjects is shown in the “shoulder” of pi-hat values between 0 and 0.05.
Figure S1c is a blow-up of the lower left part of Figure S1b. Pi-hat values are rounded to the nearest 0.01. The red bars depict the northern Swedish pedigrees, and the blue bars show randomly selected controls who were born in the two northernmost counties of Sweden (N=1246). The latter group is shifted left compared to the northern Swedish pedigree, consistent with distant relatedness within th…

## Sheet: Figure S2
Figure S2: comparison of subjects from Northern Sweden to other world samples
Figure S2a: Ancestry principal components, worldwide, showing all subjects							Figure S2b: Ancestry principal components, worldwide, showing group medians
Ancestry principal components analysis of 21 worldwide samples. All samples were genotyped with Illumina Omni SNP arrays. Quality control included retaining autosomal SNPs with missingness <0.02, identical rs IDs, identical hg19 locations, identical alleles, and removing 1385 A/T or C/G SNPs (total of 10,998 subjects and 490K SNPs). PCA was conducted on LD-pruned SNPs (--indep-pairwise 1000 kb 5 …
1000 Genomes Project sample codes. African: ACB=African-Caribbean (N=102); ASW=African-American SW (N=104); LWK=Luhya (N=115); YRI=Yoruba (N=185). American: CLM=Colombian (N=104); MXL=Mexican-American (N=103); PEL=Peruvian (N=104); PUR=Puerto Rican (N=105). East Asian: CDX=Dai Chinese (N=100); CHB=Han Chinese (N=108); CHS=Southern Han Chinese (N=153); JPT=Japanese (N=105); KHV=Kinh Vietnamese (N=…

## Sheet: Figure S3
Figure S3: comparison of subjects from Northern Sweden to other European samples
Figure S3a: Ancestry principal components, European subjects							Figure S3b: Ancestry PCs, group medians and northern Swedish pedigree						Figure S3c: county map of Sweden
Ancestry PCA of 9 European groups (N=9376). Methods and data sources are described in Figure S1. PCA estimated anew using 63K LD-prunded SNPs. 1000 Genomes Project sample codes: CEU=CEPH; FIN=Finnish; GBR=British; IBS=Spanish; TSI=Tuscan.
Sweden county codes: AC=Västerbotten, BD=Norrbotten, AB=Stockholm, C=Uppsala, D=Södermanland, E=Östergötland, F=Jönköping, G=Kronoberg, H=Kalmar, I=Gotland, K=Blekinge, M=Skåne, N=Halland, O=Västra Götaland, S=Värmland, T=Orebro, U=Västmanland, W=Dalarna, X=Gävleborg, Y=Västernorrland, and Z=Jämtland.
County of birth. Sw-north-skel=northern Swedish pedigree (county AC). Sw-north=AC or BD. Sw-other=W, X, Y, or Z. Sw-south=born in the southern half of Sweden.
Counties with the largest populations are AB (Stockholm, 1.9M), O (Västra Götaland, contains Gothenburg), and M (Skåne, contains Malmö). These 3 counties hold ~46% of the Swedish population. The northernmost counties (AC=Norrbotten, BC=Västerbotten) have around 0.5M each.
PC1 appears to correlate with a northern-southern cline within Sweden (PC3 separates IBS and TSI from the other European samples, not shown). PC2 appears to capture Finnish ancestry. Most subjects from the northern Swedish pedigree populate the extreme left on PC1 (grey dots in Figure S3b).

## Sheet: Figure S4
Figure S4: comparison of isolation indices
Length of runs of homozygosity (kb)							F-homozygosity
Analysis of Variance							Analysis of Variance
Source	DF	Sum of Squares	Mean Square	F Ratio	Prob > F		Source	DF	Sum of Squares	Mean Square	F Ratio	Prob > F
Label	5	533290000000	106700000000	200.478	3e-203		Label	5	0.0357776	0.007156	64.9289	8.28e-67
Error	9009	4793000000000	532022522				Error	9009	0.99284	0.00011
C. Total	9014	5326300000000					C. Total	9014	1.02862
Level	Number	Mean (kb)	Std Error	Lower 95%	Upper 95%		Level	Number	Mean F-hom	Std Error	Lower 95%	Upper 95%
Sw-north-skel	418	29106.7	1128.2	26895	31318		Sw-north-skel	418	0.008889	0.00051	0.0079	0.0099
Sw-north	1869	24760.6	533.5	23715	25806		Sw-north	1869	0.007313	0.00024	0.0068	0.00779
FIN	99	16193.1	2318.2	11649	20737		FIN	99	0.005747	0.00106	0.0037	0.00781
Sw-other	783	12159.5	824.3	10544	13775		Sw-other	783	0.003863	0.00038	0.0031	0.0046
Sw-south	5666	7868.3	306.4	7268	8469		Sw-south	5666	0.003178	0.00014	0.0029	0.00345
CEU	180	3507.9	1719.2	138	6878		CEU	180	0.00055	0.00078	-0.001	0.00208
Means comparisons for all pairs using Tukey-Kramer HSD							Means comparisons for all pairs using Tukey-Kramer HSD
Level					Mean (kb)		Level				Mean
Sw-north-skel	A				29106.7		Sw-north-skel	A			0.00888934
Sw-north		B			24760.6		Sw-north	A			0.0073128
FIN			C		16193.1		FIN	A	B		0.00574668
Sw-other			C		12159.5		Sw-other		B		0.00386345
Sw-south				D	7868.25		Sw-south		B		0.003178
CEU				D	3507.93		CEU			C	0.00055034
Levels not connected by same letter are significantly different.							Levels not connected by same letter are significantly different.
Figure S4a: comparing runs of homozygosity							Figure S4b: comparing genome-wide F-homozygosity
Targeted comparison of CEU=CEPH; FIN=Finnish; Sw-north-skel=northern Swedish pedigree (county AC); Sw-north=AC or BD; Sw-other=W, X, Y, or Z; Sw-south=born in the southern half of Sweden. See Figure S2 for county code detail.
Runs of homozygosity computed used methods described in PMID 27792727. Briefly, LD-pruned SNPs (--indep 50 5 10), 40 SNP window, 0 hets allowed, SNP density >1/200kb, and runs with no SNP in 500 kb were split. F-homozygosity was estimated using PLINK --het.

## Sheet: Figure S5
Figure S5: Microscopic and sub-microscopic structural variant analysis
Subject	sex	Diagnosis	Age at onset	Age at sampling	Result
A	male	Schizophrenia	18	49	46, XY, normal chromosomal analysis
B	male	Bipolar I Disorder	18	62	46, XY, normal chromosomal analysis
C	male	Schizophrenia	26	55	46, XY, normal chromosomal analysis
D	male	Bipolar I Disorder	26	67	46, XY, normal chromosomal analysis
E	male	Bipolar I Disorder	32	46	46, XY, normal chromosomal analysis
F	female	Bipolar I Disorder	16	52	46, XX, normal chromosomal analysis
G	male	Bipolar I Disorder	22	38	46, XY, normal chromosomal analysis
H	female	Bipolar I Disorder	19	27	46, XX, normal chromosomal analysis
I	female	Bipolar I Disorder	20	41	46, XX, normal chromosomal analysis
Figure S5a: Karyotyping results
Chr	chromStart	chromEnd	Band
1	145000000	148000000	1q21.1
2	50100000	51200000	2p16.3
3	195700000	197300000	3q29
7	72700000	74100000	7q11.23
7	158800000	158900000	7q36.3
13	23528685	24897901	13q12
15	23600000	28400000	15q11.2
15	30900000	33500000	15q13.3
16	15400000	16300000	16p13.11
16	29500000	30200000	16p11.2
16	28822499	29042499	16p11.2distal
17	34800000	36200000	17q12
22	18700000	21800000	22q11.21
Figure S5b: CNVs associated with psychiatric disorders (schizophrenia and autism)
Subject	sex	Diagnosis	Age at sampling	CNV	Chr	chromStart	chromEnd	Size (mb)	Type	Score	Probes	Recip. overlap
J	male	Bipolar II Disorder	65	22q11.21	22	18886915	21463730	2.577	dup	910.092	755	0.831
K	female	Bipolar II Disorder	33	16p11.2	16	29595483	30198151	0.603	del	172.627	116	0.861
L	male	Schizoaffective disorder	60	16p13.11	16	15092778	16114892	1.022	dup	377.903	220	0.592
Figure S5c: Observed CNVs intersecting with Figure S5b (>20% reciprocal overlap)
Individuals J, K, and L were not karyotyped. None had known childhood intellectual disability or autism.

## Sheet: Figure S6
Figure S6: CNV analysis
Figure S6a: Pointwise CNV testing for narrow definition of illness						Figure S6b: Pointwise CNV testing for broad definition of illness
Tests for case-control association showing genome-wide corrected one-tailed P-values (Holm-Bonferroni method). The columns show findings for any CNV (≥50kb) and for deletions and duplications. Narrow includes BP1, SCZ, and SAD (Figure S6a). Broad is narrow, BP2, and BP-NOS (Figure S6b). No individual CNV in any analysis reached statistical significance.

## Sheet: Figure S7
Figure S7: Linkage analysis results
Results of linkage analysis in Skellefteå pedigree (472 short tandem repeat markers) in N=152 affected individuals (schizophrenia, schizoaffective disorder, or bipolar disorder) and N=226 unaffected first-degree relatives. Table copied from unpublished thesis by Alaerts et al.

## Sheet: Figure S8
Figure S8: Associations of IBD regions with case-control status
Figure S8: IBD analysis using Beagle and DASH
Evaluation of the association of IBD regions (determined using Beagle and DASH) with case-control status. Broad definition of illness on left, and narrow definition on right. No regions were significant.
